# Supplementary material for: HIV stigma and other barriers to COVID-19 vaccine uptake among Georgian people living with HIV/AIDS: A mixed-methods study
Source: PLOS Glob Public Health. 2024 Mar 28;4(3):e0003069. doi: 10.1371/journal.pgph.0003069 (PMC10977874; doi:10.1371/journal.pgph.0003069)
Supplement: S1 Data — This dataset comprises anonymized records of participants involved in the study in the format of Excel spreadsheet. It includes information on demographics, COVID-19 vaccination status, knowledge, attitudes, and perceptions related to COVID-19, as well as barriers and facilitators to COVID-19 vaccination. The dataset encompasses data on HIV and HIV and COVID dual stigma among participants. (XLSX) [file pgph.0003069.s001.xlsx]

## Sheet: Database
N	Participant code	1. What is your sex?	2. Age (years)	3. What is your highest formal education?	3.1. If "Other", Please specify	4. Where do you live?	5.a.Who lives in your household besides yourself: ALONE	5. b. Who lives in your household besides yourself: WITH CHILDREN UNDER 18	5.c. Who lives in your household besides yourself: with people in a COVID-19 risk group	5.d. Who lives in your household besides yourself: None of the above	6. Do you have a chronic illness?	6.a.i. If yes, Diabetes	6.a.ii. If yes, cancer	6.a.iii. If yes, HVD	6.a.iv.1. specify other	7. Please assess your private financial situation over the past three months:	8. Are you vaccinated?	8.1. if NO reason?	9. To your knowledge, are you, or have you been, infected with COVID-19?	9.1. i. If “yes”: Was it:	9.2. ii. If “yes”: Was it confirmed by test?	10. Do you know people in your immediate social environment who are or have been infected with COVID-19	10.1. If “yes”: Do you know someone who died from COVID-19?	11. Are coronavirus and influenza the same diseases?	12. COVID-19 virus transmission route is	13. Does a vaccine against COVID-19 exist?	14. Do antiviral medications against COVID-19 exist?	15.a. How easy or difficult would you say it is to: find the information you need related to COVID-19? ?	15.b. How easy or difficult would you say it is to: find the information you need related to COVID-19 vaccine?	15.c. How easy or difficult would you say it is to: understand information about what to do if you think you have COVID-19?	15.d. How easy or difficult would you say it is to: understand information about what to do if you think you have COVID-19 vaccine?	15.e. How easy or difficult would you say it is tot: judge if the information about COVID-19 in the media is reliable?	15.f. How easy or difficult would you say it is to: judge if the information about COVID-19 vaccine in the media is reliable?	15.g. How easy or difficult would you say it is to: understand restrictions and recommendations of authorities regarding COVID-19?	16. Do you think PHIV have more probability of getting COVID-19 compared to general public?	17. What do you consider to be your own probability of getting infected with COVID-19?	18. How severe would contracting COVID-19 be for you (how seriously ill do you think you will be)?	19. I know how to protect myself from coronavirus	20.a.How can you avoid COVID?: Vaccination	20.b.How can you avoid COVID?: Mask	20.c.How can you avoid COVID?: Social Distancing	20.d.How can you avoid COVID?: avoiding gathering	20.e.How can you avoid COVID?: hand washing	20.f. if other specify	21. For me avoiding an infection with COVID-19 in the current situation is	22. Do you think COVID-19 vaccination is important for general public)?	23. Do you think COVID-19 vaccination is important for you (for PLWH)?	24. Do you think COVID-19 vaccination is safe for the health condition of a PLHIV	25.a. What do you think, what can help to improve the COVID-19 vaccination among PLWHIV in general: Make the process simpler
1	TZ-P-001	2	20.874	2		1	1	0	0	0	0					1	1		1	1	0	1	0	0	1	1	1	7	7	7	7	7	7	7	1	4	1	7	1	1	1	1	1	disinfection	1	7	7	7	0
2	EI-P-001	0	31.7205	4		1	1	0	0	0	0					2	1		0			1	1	0	1	1	1	7	7	7	7	7	2	7	1	1	1	7	1	1	1	1	1	disinfection	7	7	7	7	0
3	EI-P-002	0	41.4548	2		1	0	1	0	0	0					2	1		0			1	1	0	1	4	2	5	5	6	5	3	5	2	7	6	7	3	1	0	1	1	1		3	7	7	7	1
4	EI-P-003	1	43.9452	5		1	0	1	1	0	0					2	1		0			1	1	0	1	2	0	6	7	7	4	7	7	7	1	7	4	6	1	1	1	1	1		7	7	7	7	0
5	TC-P-001	2	38.3151	1		1	1	0	0		1	0	0	0	Asthma	3	1		1	1	1	1	1	0	4	2	0	7	7	5	3	1	7	4	4	4	4	7	1	1	1	1	1		7	7	7	7	0
6	TC-P-002	0	31.2603	2		1	1	0	0	0	1	1	0	0	B and C Hepatatis	2	1		0			1	1	0	1	1	0	7	7	7	3	3	7	7	1	1	2	7	1	1	1	1	1		7	7	7	7	0
7	TC-P-003	2	26.9288	3		1	1	0	0	0	0					2	1		0			1	1	2	4	1	2	6	6	5	3	3	3	1	6	5	5	5	1	0	0	0	0		4	2	7	5	0
8	TC-P-004	1	38.8932	4		1	0	1	1	0	1	0	0	0	bronchitis	3	1		0			1	1	0	1	1	1	7	7	7	7	7	7	4	4	1	7	7	1	1	1	1	1	Sanitazer	7	5	6	7	1
9	EI-P-004	0	22.8247	2		1	1	0	0	0	0					3	0	Alergy	1	2	1	1	1	0	1	2	0	7	7	7	1	1	7	7	7	1	7	7	1	1	1	1	1		7	7	3	1	0
10	EI-P-005	1	37.7288	5		1	0	1	0	0	0					3	0	because of pregnancy	0			1	1	0	1	1	2	5	7	7	4	4	7	7	1	3	3	5	0	1	1	1	1		4	4	4	5	0
11	EI-P-006	0	35.0767	2		1	0	0	0	0	0					3	1		0			1	0	2	1	1	2	1	1	7	1	1	7	7	1	2	4	4	1	1	0	1	1		7	7	7	7	1
12	TZ-P-002	0	46.2822	5		1	0	1	1	0	1	0	1	0		3	1		0			1	0	0	1	1	1	7	5	7	1	1	7	1	1	4	7	6	1	1	1	1	1		7	7	7	7	0
13	TZ-P-003	1	37	3		3	0	0	1	0	1	0	0	0	Asthma	3	0	I didn't have desire	1	2	1	1	0	0	1	4	0	7	7	6	1	1	7	5	5	7	6	4	0	1	1	1	1	Following the rules of general hygiene	1	4	6	4	0
14	TZ-P-004	0	48.9041	2		1	0	0	1	0	0					2	1		0			1	1	0	4	1	2	7	7	7	4	6	7	7	5	2	4	7	1	1	1	1	1	By raising awareness	4	7	7	7	0
15	TC-P-005	0	28.9014	5		1	0	0	0	1	0	0	0	0		2	1		1	1	1	1	1	0	1	1	0	7	6	7	5	4	6	6	1	6	6	6	1	1	1	1	1		6	6	7	4	0
16	TC-P-006	1	55.1808	5		1	0	1	0	0	0	0	0	0		3	1		1	1	1	1	1	0	1	1	1	6	5	6	4	4	7	4	1	1	3	3	0	1	1	1	1		1	7	7	7	0
17	TC-P-007	0	48.0712	2		1	0	0	0	0	0					2	0	afraid because of health condition	0			1	1	1	1	1	2	6	6	4	5	5	5	6	7	7	7	6	0	1	1	1	1		6	2	4	1	1
18	TC-P-008	0	47.6055	2		1	0	0	0	0	1	0	0	0	Liver disease	3	1		0			1	0	0	1	1	2	7	7	5	4	4	5	6	5	5	5		1	0	1	1	1		4	1	5	7	0
19	TZ-P-005	1	49	2		2	0	0	0	1	0					3	1		1	1	0	1	0	0	1	1	2	7	7	7	4	4	7	7	1	4	4	6	0	1	1	1	1	disinfection	7	7	7	4	0
20	TZ-P-006	1	48	3		2	0	1	0	0	0					3	0	I don't know	1	2	0	1	1	0	4	1	2	7	7	4	4	4	7	7	4	4	6	4	1	1	1	1	1		4	7	7	4	0
21	TZ-P-007	0	42	5		3	0	1	1	0	0					3	1		0			1	0	0	1	1	1	7	7	7	4	4	7	7	1	2	4	6	0	0	0	0	1		7	6	7	4	0
22	TZ-P-008	1	47	5		1	0	1	0	0	1	0	0	0	Bowel disease	2	1		0			1	1	0	1	1	0	3	3	7	7	7	7	4	7	6	2	7	1	1	1	1	1		6	7	7	7	0
23	TZ-P-009	1	51	3		1	1	0	0	0	0					3	0	because of my health condition	0			0		2	1	4	2	7	7	7	1	1	7	7	1	1	1	7	0	1	1	1	1		6	6	6	4	0
24	TC-P-009	1	46.926	5		2	0	0	0	0	1	0	0	0	Thyroyid gland disease	2	1		0			1	0	0	1	1	2	1	1	3	4	4	2	6	1	1	2	7	1	1	1	1	1		7	7	7	7	0
25	TC-P-010	0	42.0959	5		2	0	0	1	0	1	1	0	0	Reumatitis	3	0	Had covid 3 times already	1	2	1	1	1	0	1	1	2	4	2	4	4	5	2	3	1	5	4	4	0	0	1	1	0		3	1	1	4	0
26	TC-P-011	0	47.0986	2		2	0	1	1	0	1	0	0		Asthma	2	1		1	1	1	1	1	2	1	1	2	5	5	6	4	4	3	4	1	4	3	6	1	0	0	0	1		4	7	7	7	0
27	TC-P-012	1	35.4356	2		2	0	1	1	0	0					2	0	planns to	1	2	1	1	1	2	1	1	2	6	5	6	4	4	3	4	1	5	4	6		1	0	0	0		3	7	7	7	0
28	TC-P-013	0	49.6027	3		1	0	1	1	0	0					2	0	is afraid	1	1	0	1	1	1	1	1	2	6	6	5	5	5	1	1	5	4	6	4	0	0	1	1	1		4	5	4	1	0
29	TC-P-014	1	57.1041	5		2	1	0	0	0	0					2	1		1	2	1	1	0	1	1	1	0	6	6	7	4	5	5	6	6	6	7	7	1	1	1	1	1		7	7	7	7	0
30	TC-P-015	1	50.6356	5		2	0	0	0	0	0					3	1		0			1	1	0	1	1	1	6	6	7	7	6	6	6	2	3	4	6	1	1	1	1	1		7	7	7	7	0
31	TZ-P-010	0	32	2		1	1	0	0	0	0					3	1		0			1	0	0	1	1	1	7	7	7	7	7	7	7	1	1	5	7	0	1	1	1	1		7	7	7	7	0
32	TZ-P-011	0	37	2		3	0	0	1	0	1	0	0	0	Thyroyid gland disease	3	0	I don't trust vaccines	0			1	1	1	1	3	0	7	7	7	4	4	6	6	1	1	1	7	0	0	0	1	1		7	1	1	6	1
33	TZ-P-012	0	26	5		1	0	0	0	0	0					1	0	I aready had covid	1	2	1	0		2	1	3	0	7	7	7	7	7	4	4	3	3	3	6	0	1	1	1	1		1	2	2	2	0
34	TZ-P-013	0	30	2		2	1	0	0	0	0					3	0	It is not reliable, even doctors have doubts	0			1	0	2	1	4	0	4	4	1	4	4	4	5	2	3	4	6	0	1	0	0	1		6	4	2	4	0
35	TC-P-016	0	52.863	5		2	0	0	0	0	1	0	0	1		3	1		1	1	1	1	1	0	1	1	2	7	7	7	6	6	2		2	2	2	6	1	1	1	1	1	Walking in the fresh air, healthy lifestyle	7	7	7	7	1
36	TC-P-017	1	43.8493	2		2	0	0	0	0	1	1	0	0	Cramps	3	0	I aready had covid	1	1	1	1	0	1	1	4	1	5	3	4	5	4	4	4	1	1	2	7	0	0	0	0	1	Following the rules of general hygiene	7	1	1	1	0
37	TC-P-018	1	38.0959	5		2	0	1	0	0	1	1	0	0		3	1		1	1	1	1	1	0	1	1	0	7	7	7	7	7	7	7	4	4	3	7	1	1	1	1	1		7	7	7	7	0
38	TC-P-019	1	41.3945	5		2	0	1	1	0	0					2	1		1	1	1	1	1	0	1	1	0	5	5	4	5	5	7	3	1	1	1	6	1	1	1	1	1		6	7	7	7	0
39	TZ-P-014	1	32	1		2	0	1	1	0	0					3	0	is afraid	0			1	0	2	4	3	0	1	1	3	3	3	6	7	1	4	4	3	1	1	1	1	1		4	4	4	6	1
40	TZ-P-015	1	41	2		1	0	0	0	1	0					3	0	I didn't have time but I plan to	0			1	1	1	1	1	0	7	7	7	1	1	5	7	4	2	2	6	1	1	1	1	1		4	7	7	7	0
41	TZ-P-016	1	54	5		1	0	0	1	0	0					3	0	I don't know	0			1	0	2	1	1	2	7	7	6	6	6	7	7	1	2	2	7	1	1	1	1	1		4	7	6	7	0
42	TZ-P-017	1	47	5		1	0	0	1	0	1	0	0	1		3	0	because of my health condition	0			1	1	2	1	1	2	7	7	6	4	4	7	7	2	4	4	7	0	1	1	1	1		7	5	6	4	0
43	TZ-P-018	1	40	5		3	0	1	1	0	0					2	0	is afraid	1	1	0	1	1	0	1	1	2	4	4	5	4	3	7	7	6	7	4	7	1	1	1	1	1		6	6	4	4	0
44	TC-P-020	1	50.126	5		2	0	1	0	0	0					3	0	I don't believe in vaccine	0			1	1	0	1	1	2	5	5	5	2	2	3	5	1	1	3	7	0	1	1	1	1		7	1	1	1	0
45	TC-P-021	1	46.8192	2		3	0	1	0	0	0					3	1		0			1	1	0	4	1	2	6	6	6	3	3	4	7	3	3	2	6	1	1	1	1	1		4	6	6	7	0
46	TC-P-022	1	46.1534	3		3	0	0	1	0	1	0	0	0	Thyroyid gland disease	3	0	I don't believe in vaccine	1	2	1	1	0	0	1	1	0	4	4	6	1	2	3	5	2	1	2	5	0	1	1	1	1		4	1	1	3	0
47	TC-P-023	0	55.7452	2		3	0	0	0	1	1	0	0	0	Hepatitis	3	0	I don't believe in vaccine	1	1	1	1	0	1	1	1	2	3	3	6	3	4	4	6	2	2	1	7	0	1	1	1	1		7	1	1	2	0
48	TC-P-024	0	57.1288	3		3	0	1	0	0	1	0	0	1		3	0	I don't believe in vaccine	1	1	0	1	1	1	4	1	2	2	2	5	2	3	3	5	1	1	1	7	0	1	1	1	1		7	1	1	2	0
49	TZ-P-019	0	34	3		1	0	0	0	1	0					3	0	I aready had covid	1	1	1	1	1	1	1	1	1	7	7	7	4	4	7	7	1	2	1	7	0	1	1	1	1		1	3	7	7	0
50	TZ-P-020	0	44	5		1	0	1	1	0	1	0	0	1		2	1		1	1	0	1	1	0	1	1	1	7	7	6	1	1	7	4	4	3	4	5	0	1	1	1	1	By complying with the regulations	4	4	6	4	0
51	TZ-P-021	1	48	3		1	0	0	0	1	1	0	0	0	Thyroyid gland disease	2	0	because of my health condition	1	1	1	1	0	2	1	1	2	7	7	6	4	4	6	7	4	7	2	5	0	1	1	1	1		4	5	5	6	0
52	TC-P-025	0	43	5		2	0	0	0	0	0	0	0	0		2	1		1	1	1	1	1	0	1	1	0	7	7	7	5	5	4	1	1	4	4	6	0	1	1	1	0		5	7	7	7	0
53	TC-P-026	1	39	3		2	0	1	1	0	0	0	0	0		3	1		0			1	1	0	1	1	1	7	7	6	4	4	7	5	1	5	1	7	0	1	1	1	1		4	7	7	7	0
54	TC-P-027	0	49.1562	2		2	0	1	0	1	1	1	0	0		3	1		1	1	1	1	0	0	1	1	2	6	5	5	4	4	6	7	6	6	1	7	1	1	1	1	0		5	7	7	7	0
55	TZ-P-022	0	47	5		1	1	0	0	0	0					3	0	I restrained myself	0			1	1	0	1	1	0	1	1	4	4	4	1	7	2	6	4	6	0	1	1	1	1		1	6	6	4	1
56	TZ-P-023	1	43	2		1	0	1	0	0	0					3	0		0			1	0	2	1	4	2	6	6	2	1	1	6	7	1	4	3	2	1	1	1	1	1		6	7	7	6	1
57	TZ-P-024	0	25	5		1	0	1	1	0	0					3	1		1	1	1	1	0	0	1	1	2	5	6	5	4	4	7	4	1	2	2	4	1	1	1	1	1		6	7	7	7	0
58	TZ-P-025	0	50	2		1	0	0	0	1	0					3	1		0			1	1	2	4	4	2	4	4	6	4	4	7	3	2	4	6	4	1	1	1	1	1		2	7	7	6	0
59	TZ-P-026	1	34	5		3	0	1	1	0	0					3	0	there is no guarantee I want get infected	1	1	1	1	0	0	1	1	1	7	7	7	7	7	5	4	1	5	1	7	0	1	1	1	1		6	4	1	2	0
60	TZ-P-027	0	35	5		3	0	1	1	0	0					3	0	I don't want	1	1	1	1	0	1	4	1	2	7	6	4	4	4	6	7	1	2	1	4	0	1	1	1	1		7	4	4	2	0
61	TZ-P-028	1	39	2		1	0	1	1	0	1	1	0	0	Hep B	2	1		1	2	1	1	1	0	1	4	1	4	4	6	3	3	7	7	2	2	4	1	0	1	1	1	1		4	6	6	4	0
62	TC-P-028	1	41.1671	5		1	0	1	1	0	1	0	0	1	Chronic synusitis	3	1		1	2	1	0	0	0	1	1	0	7	7	7	4	4	4	7	4	5	5	7	1	0	1	1	1	By strengthening the immune system	6	6	7	7	0
63	TC-P-029	0	41.1671	5		1	0	1	1	0	0	0				3	0	I don't want	1	1	1	0	0	0	1	1	0	5	5	4	3	3	4	4	4	5	5	7	0	0	1	1	1		6	1	1	1	0
64	TC-P-030	0	49.1836	2		1	1	0	0	0	1	0	0	0	Hepatitis	3	0	low immunity	0			1	0	2	1	1	2	4	5	4	6	4	5	2	3	4	6	7	0	1	1	1	1	with God's help	4	4	4	2	0
65	TC-P-031	0	68.1973	5		1	0	1	1	0	0					3	1		1	1	1	1	1	1	1	1	2	3	3	4	4	4	4	3	6	5	4	7	1	1	1	1	1		4	4	4	3	0
66	TZ-P-029	0	43	5		1	1	0	0	0	0					2	1		1	1	1	1	0	0	1	1	2	7	7	7	7	7	7	7	1	5	1	6	1	1	1	1	1		4	7	7	7	0
67	TZ-P-030	1	55	5		1	0	1	0	0	0					2	1		1	1	1	1	0	0	1	1	2	5	5	5	5	2	5	4	1	4	4	6	1	1	1	1	1		5	6	6	7	0
68	TZ-P-031	1	42	5		1	0	1	0	0	0					3	0	I don't want	0			1	1	1	1	4	2	1	1	7	4	4	7	7	6	6	4	7	0	0	1	1	1		4	1	1	1	0
69	TZ-P-032	0	40	5		1	0	1	0	0	0					3	0	I don't want	1	1	0	1	1	0	1	4	2	7	7	6	6	5	4	1	1	1	1	7	0	1	1	1	1		6	6	6	1	0
70	TC-P-032	1	44	5		1	0	1	1	0	1	0	1	0		2	0	I don't believe in vaccine	0			1	0	0	1	4	2	3	3	4	4	4	2	6	2	2	4	7	0	1	1	1	1		6	3	3	1	0
71	TZ-P-033	1	39	5		1	0	1	0	0	0					2	0	don't know	1	2	1	1	1	0	1	1	2	7	7	5	5	5	7	7	7	4	7	5	1	0	1	1	1		5	5	5	4	0
72	TZ-P-034	0	50	5		1	0	1	0	0	0					2	0	don't know	1	1	1	1	1	1	1	1	0	3	3	6	4	4	6	4	1	4	4	2	0	0	1	1	1		3	2	4	3	0
73	TC-P-033	0	29.1945	2		1	1	0	1	0	0					3	0	took one shot and then got infected	1	1	0	1	0	0	2	1	0	7	7	5	5	6	6	5	3	4	3	7	1	1	0	0	0		5	5	5	5	0
74	TC-P-034	1	56.2219	2		3	0	0	0	0	1	0	0	0	Lupus erythematosus	3	0	afraid because of health condition	1	1	1	1	1	2	1	1	0	4	4	4	3	3	3	4	3	5	4	6	0	0	1	1	1		4	3	3	1	0
75	TC-P-035	0	57.2219	2		3	0	0	0	0	0					3	0	afraid because of health condition	1	1	1	1	1	2	1	1	0	5	5	4	4	4	4	5	5	4	5	6	0	0	1	1	0		6	2	2	1	0
76	TC-P-036	1	51.2192	5		1	1	0	0	0	1	0	0	0	Hep C	3	1		1	1	1	1	1	2	1	1	0	5	5	4	4	4	4	6	6	4	4	7	0	0	0	1	0		4	2	1	2	0
77	TZ-P-035	0	37	2		1	1	0	0	0	0					3	1		1	1	1	1	1	0	4	1	0	5	5	7	6	6	6	7	1	4	4	4	0	0	1	1	0		5	7	7	6	0
78	TZ-P-036	0	44	5		3	1	0	0	0	1	0	0	1		3	1		0			1	1	0	1	1	0	7	7	7	1	1	7	7	1	1	1	7	1	1	1	1	1		7	7	7	7	1
79	TZ-P-037	0	43	5		1	0	1	0	0	0					2	1		0			1	1	0	1	1	2	7	7	7	6	6	7	7	1	4	1	7	1	1	1	1	1		7	7	7	7	0
80	TZ-P-038	1	45	5		1	0	1	0	0	0					2	1		0			1	1	0	1	1	2	7	7	7	7	7	7	7	1	7	1	7	0	1	1	1	1		1	7	7	7	0
81	TZ-P-039	1	39	2		1	0	1	0	0	0					3	1		1	1	1	1	0	1	1	1	1	5	5	7	5	5	5	5	1	5	5	5	0	0	0	1	1		5	7	7	1	0
82	TZ-P-040	0	42	2		1	0	1	0	0	1	0	0	0	Asthma	3	1		0			1	0	1	1	1	1	5	5	7	5	5	5	5	1	5	5	5	0	0	0	1	1		5	7	7	1	0
83	TZ-P-041	1	43	2		1	0	1	0	0	0					3	0	I already had it	1	1	1	1	0	0	1	1	0	7	7	6	3	3	2	4	1	4	4	1	0	1	0	0	1		1	5	6	2	0
84	TZ-P-042	0	44	2		3	0	1	0	0	1	0	0	0	Hep C	3	0	I did not want	1	2	1	1	0	0	3	4	2	4	4	4	4	4	7	7	7	7	7	4	0	0	1	0	0		4	4	4	4	0
85	TZ-P-043	0	34	2		1	0	0	1	0	0					2	1		0			1	1	0	1	1	2	6	6	7	4	4	7	6	1	3	2	6	1	1	1	1	1		4	6	6	7	0
[truncated: 55 more columns]

## Sheet: Codebook
Variable name	Value
1. What is your sex?	0 - Male 1 - Female 2 - Other
2. Age (years)
2.a. i. If respondent is unsure, probe for an estimate of their date of birth or their age.
3. What is your highest formal education?	1 - Incomplete general secondary education 2 - complete general secondary education 3 - professional education 4 - High education (level-undergraduate) 5 - High education (level – graduate) 6 - Post Doctoral 7 - Other (Please, specify) 8 - Refuses to answer
3.1. If "Other", Please specify
4. Where do you live?	1 - City 2 - Regional Center 3 - Village
5.a.Who lives in your household besides yourself: ALONE	0 - No 1 - Yes
5. b. Who lives in your household besides yourself: WITH CHILDREN UNDER 18	0 - No 1 - Yes
5.c. Who lives in your household besides yourself: with people in a COVID-19 risk group	0 - No 1 - Yes
5.d. Who lives in your household besides yourself: None of the above	0 - No 1 - Yes
6. Do you have a chronic illness?	0 - No 1 - Yes 2 - Don't know
6.a.i. If yes, Diabetes	0 - No 1 - Yes
6.a.ii. If yes, cancer	0 - No 1 - Yes
6.a.iii. If yes, HVD	0 - No 1 - Yes
6.a.iv.1. specify other
7. Please assess your private financial situation over the past three months:	1 - Improved 2 - Has not changed 3 - Worsened 4 - Don't know
8. Are you vaccinated?	0 - No 1 - Yes
8.1. if NO reason?
9. To your knowledge, are you, or have you been, infected with COVID-19?	0 - No 1 - Yes
9.1. i. If “yes”: Was it:	1 - mild 2 - sever
9.2. ii. If “yes”: Was it confirmed by test?	0 - No 1 - Yes
10. Do you know people in your immediate social environment who are or have been infected with COVID-19	0 - No 1 - Yes
10.1. If “yes”: Do you know someone who died from COVID-19?	0 - No 1 - Yes
11. Are coronavirus and influenza the same diseases?	0 - No 1 - Yes 2 - Don't know
12. COVID-19 virus transmission route is	1 - Droplets 2 - Sexual contact 3 - Blood 4 - Don't know
13. Does a vaccine against COVID-19 exist?	1 - Yes, and it is available in Georgia 2 - Yes, but it is not available in Georgia 3 - No 4 - Don't know
14. Do antiviral medications against COVID-19 exist?	0 - No 1 - Yes 2 - Don't know
15.a. How easy or difficult would you say it is to: find the information you need related to COVID-19?	1 - Very difficult 2 3 4 5 6 7- Very easy
15.b. How easy or difficult would you say it is to: find the information you need related to COVID-19 vaccine?	1 - Very difficult 2 3 4 5 6 7- Very easy
15.c. How easy or difficult would you say it is to: understand information about what to do if you think you have COVID-19?	1 - Very difficult 2 3 4 5 6 7- Very easy
15.d. How easy or difficult would you say it is to: understand information about what to do if you think you have COVID-19 vaccine?	1 - Very difficult 2 3 4 5 6 7- Very easy
15.e. How easy or difficult would you say it is tot: judge if the information about COVID-19 in the media is reliable?	1 - Very difficult 2 3 4 5 6 7- Very easy
15.f. How easy or difficult would you say it is to: judge if the information about COVID-19 vaccine in the media is reliable?	1 - Very difficult 2 3 4 5 6 7- Very easy
15.g. How easy or difficult would you say it is to: understand restrictions and recommendations of authorities regarding COVID-19?	1 - Very difficult 2 3 4 5 6 7- Very easy
16. Do you think PHIV have more probability of getting COVID-19 compared to general public?	1 - Do not agree 2 3 4 5 6 7- Agree
17. What do you consider to be your own probability of getting infected with COVID-19?	1 - Very low 2 3 4 5 6 7- Very high
18. How severe would contracting COVID-19 be for you (how seriously ill do you think you will be)?	1 - Mild 2 3 4 5 6 7- Very severe
19. I know how to protect myself from coronavirus	1 - Don't know at all 2 3 4 5 6 7- Know very well
20.a.How can you avoid COVID?: Vaccination	0 - No 1 - Yes
20.b.How can you avoid COVID?: Mask	0 - No 1 - Yes
20.c.How can you avoid COVID?: Social Distancing	0 - No 1 - Yes
20.d.How can you avoid COVID?: avoiding gathering	0 - No 1 - Yes
20.e.How can you avoid COVID?: hand washing	0 - No 1 - Yes
20.f. if other specify
21. For me avoiding an infection with COVID-19 in the current situation is	1 - Very difficult 2 3 4 5 6 7- Very easy
22. Do you think COVID-19 vaccination is important for general public)?	1 - Not important at all 2 3 4 5 6 7- Very important
23. Do you think COVID-19 vaccination is important for you (for PLWH)?	1 - Not important at all 2 3 4 5 6 7- Very important
24. Do you think COVID-19 vaccination is safe for the health condition of a PLHIV	1 - Not safe at all 2 3 4 5 6 7- Safe
25.a. What do you think, what can help to improve the COVID-19 vaccination among PLWHIV in general: Make the process simpler	0 - No 1 - Yes
25.b. What do you think, what can help to improve the COVID-19 vaccination among PLWHIV in general: Make it mandatory	0 - No 1 - Yes
25.c. What do you think, what can help to improve the COVID-19 vaccination among PLWHIV in general: Provide some monetary incentives/lottery	0 - No 1 - Yes
25.d. What do you think, what can help to improve the COVID-19 vaccination among PLWHIV in general: Provide some incentives, such as allow only vaccinated people in	0 - No 1 - Yes
25.e. What do you think, what can help to improve the COVID-19 vaccination among PLWHIV in general: Having the vaccination service at HIV service sites (integrated)	0 - No 1 - Yes
25.f. if other specify
26.a.What do you think, helps (helped or would help) you as an individual to get COVID-19 vaccination? Advice/encouragement from my personal doctor	0 - No 1 - Yes
26.b.What do you think, helps (helped or would help) you as an individual to get COVID-19 vaccination? Advice/encouragement from other health workers or social	0 - No 1 - Yes
26.c.What do you think, helps (helped or would help) you as an individual to get COVID-19 vaccination? Advice/encouragement from peers	0 - No 1 - Yes
26.d.What do you think, helps (helped or would help) you as an individual to get COVID-19 vaccination? Messages/information from TV/social media, and other	0 - No 1 - Yes
26.e. Other, specify
27.a. What do you think are the benefits of getting vaccinated against COVID-19?I will not get infected	0 - No 1 - Yes
27.b.What do you think are the benefits of getting vaccinated against COVID-19? I will not spread the infection	0 - No 1 - Yes
27.c.What do you think are the benefits of getting vaccinated against COVID-19? If I get infected, I will not have a severe form	0 - No 1 - Yes
27.d.What do you think are the benefits of getting vaccinated against COVID-19? It will help to avoid restrictions	0 - No 1 - Yes
27.e. Other, specify
28.a. What do you think are the barriers to getting vaccinated against COVID-19?Registration is difficult	0 - No 1 - Yes
28.b. What do you think are the barriers to getting vaccinated against COVID-19?Vaccination place is far	0 - No 1 - Yes
28.c.What do you think are the barriers to getting vaccinated against COVID-19?Health care providers are not friendly at vaccination place	0 - No 1 - Yes
28.d. What do you think are the barriers to getting vaccinated against COVID-19?I may need to disclose my HIV status and I do not want it	0 - No 1 - Yes
28.e.What do you think are the barriers to getting vaccinated against COVID-19?Vaccines are not available	0 - No 1 - Yes
28.f.Other, specify
29.a.COVID-19 to me feels: close/far away	1 - Close to me 2 3 4 5 6 7- Far away from me
29.b.COVID-19 to me feels: b. Spreading slowly/fast	1 - Spreading slowly 2 3 4 5 6 7- Spreading fast
29.c.COVID-19 to me feels: Something I think about all the time/never	1 - Think about all the time 2 3 4 5 6 7- Never think about it
29.d.COVID-19 to me feels: Fear-inducing/not	1 - It is fear-inducing 2 3 4 5 6 7- It is not fear-inducing
29.e.COVID-19 to me feels:Media hyped /not	1 - It is media hyped 2 3 4 5 6 7- It is not media hyped
29.f.COVID-19 to me feels:Something that makes me feel helpless/Something I am able to combat with my own action	1 - It makes me feel helpless 2 3 4 5 6 7- I am able to combat it with my own action
29.g.COVID-19 to me feels: stressful/notStressful	1 - It is stressful 2 3 4 5 6 7- It is not stressful
30.a.What information sources do you trust (regarding COVID-19 and COVID vaccination)?Personal doctor	1 - Trust 2 3 4 5 6 7- Do not trust
30.b.What information sources do you trust (regarding COVID-19 and COVID vaccination)?Other health workers	1 - Trust 2 3 4 5 6 7- Do not trust
30.c.What information sources do you trust (regarding COVID-19 and COVID vaccination)?Public health institutions	1 - Trust 2 3 4 5 6 7- Do not trust
30.d.What information sources do you trust (regarding COVID-19 and COVID vaccination)?MOH	1 - Trust 2 3 4 5 6 7- Do not trust
30.e.What information sources do you trust (regarding COVID-19 and COVID vaccination)?Official websites	1 - Trust 2 3 4 5 6 7- Do not trust
30.f.What information sources do you trust (regarding COVID-19 and COVID vaccination)?TV	1 - Trust 2 3 4 5 6 7- Do not trust
30.g.What information sources do you trust (regarding COVID-19 and COVID vaccination)?Social Media	1 - Trust 2 3 4 5 6 7- Do not trust
30.h.What information sources do you trust (regarding COVID-19 and COVID vaccination)?Church/religion institutions	1 - Trust 2 3 4 5 6 7- Do not trust
30.i.What information sources do you trust (regarding COVID-19 and COVID vaccination)?Celebrities	1 - Trust 2 3 4 5 6 7- Do not trust
30.j.What information sources do you trust (regarding COVID-19 and COVID vaccination)?Friends	1 - Trust 2 3 4 5 6 7- Do not trust
31.a.What do you think, how can be handled the COVID situation?COVID-19 vaccine	0 - No 1 - Yes
31.b.What do you think, how can be handled the COVID situation?tests	0 - No 1 - Yes
31.c.What do you think, how can be handled the COVID situation?exaggeration in restrictions	0 - No 1 - Yes
31.d.Other, specify
32.People I care about stopped calling after learning I have HIV	0 - No 1 - Yes 2 - Don't know
33.I have lost friends by telling them I have HIV	0 - No 1 - Yes 2 - Don't know
34.Some people avoid touching me once they know I have HIV	0 - No 1 - Yes 2 - Don't know
35.I work hard to keep my HIV a secret	0 - No 1 - Yes 2 - Don't know
36.Telling someone I have HIV is risky	0 - No 1 - Yes 2 - Don't know
37.I am very careful who I tell that I have HIV	0 - No 1 - Yes 2 - Don't know
38.Most people believe a person who has HIV is dirty	0 - No 1 - Yes 2 - Don't know
39.People with HIV are treated like outcasts	0 - No 1 - Yes 2 - Don't know
40.Most people are uncomfortable around someone with HIV	0 - No 1 - Yes 2 - Don't know
41.I feel guilty because I have HIV	0 - No 1 - Yes 2 - Don't know
42.People’s attitudes about HIV make me feel worse about myself	0 - No 1 - Yes 2 - Don't know
43.I feel I’m not as good a person as others because I have HIV	0 - No 1 - Yes 2 - Don't know
44. Do you think your HIV status could be barrier to get COVID-19 vaccine	1 - Yes 2 3 4 5 6 7- No
